# Supplementary material for: Dynamic analysis of critical maternal complications in tertiary hospitals in Wuxi: A study based on four years of monitoring data
Source: PLoS One. 2026 Jun 12;21(6):e0351670. doi: 10.1371/journal.pone.0351670 (PMC13262940; doi:10.1371/journal.pone.0351670)
Supplement: S1 Data — (XLSX) [file pone.0351670.s001.xlsx]

## Sheet: Data Availability Statement
Data Availability Statement
The data underlying the results presented in this study are available in the Supporting Information files.
Specifically:
1. The minimal dataset for this study is provided in the accompanying Excel file 'S1_Data_Corrected.xlsx'.
2. This file contains de-identified data for all 315 severe maternal morbidity cases analyzed in the study,
including demographic characteristics, risk stratification, etiological classification, clinical interventions,
and pregnancy outcomes.
3. The data are organized in a structured format with the following key variables:
- Case identification number
- Monitoring period (4 surveillance cycles: 2020/10-2021/09, 2021/10-2022/09, 2022/10-2023/09, 2023/10-2024/09)
- Maternal age
- Risk level classification (Green, Yellow, Orange, Red)
- Etiological classification (Direct vs. Indirect obstetric factors)
- Specific cause of severe maternal morbidity
- Primary clinical diagnosis
- Mode of delivery
- Pregnancy outcome
- Gestational age at termination
- Adverse maternal outcomes
- Clinical interventions (respiratory support, transfusion, CPR, dialysis, hysterectomy, anti-infective therapy)
- Referral status
4. Data access: The complete dataset is available without restriction in the Supporting Information.
5. Data collection: Data were collected from the Wuxi Maternal Near-Miss Surveillance System between
October 1, 2020, and September 30, 2024, as described in the Methods section of the manuscript.
6. Ethical approval: This study was approved by the Ethics Committee of Wuxi Maternity and Child Health
Care Hospital (No: YLSL2025-0612-057). All data have been anonymized to protect patient confidentiality.

## Sheet: Cases Data
No.	Monitoring Period	Period Date	Age	Risk Level	Cause Type	Specific Cause	Primary Diagnosis	Delivery Mode	Pregnancy Outcome	Gestational Age	Adverse Outcome	Outcome Result	Respiratory Support (≥60min)	Transfusion	CPR	Renal Dialysis	Hysterectomy	Anti-infective Therapy	Referral
1	2	01/10/2021 - 30/09/2022	31	Orange	Direct	Hypertensive disorders	Severe preeclampsia	Cesarean section	Live birth	≥37 weeks	No	Cured	No	Yes	Yes	No	No	No	No
2	1	01/10/2020 - 30/09/2021	25	Red	Direct	Obstetric hemorrhage	Uterine atony	Vaginal delivery	Live birth	28-37 weeks	No	Cured	No	No	No	No	No	No	No
3	1	01/10/2020 - 30/09/2021	23	Red	Direct	Obstetric hemorrhage	Placental abruption	Cesarean section	Stillbirth	28-37 weeks	Yes	ICU admission	Yes	No	No	No	No	No	Yes
4	2	01/10/2021 - 30/09/2022	34	Orange	Direct	Obstetric hemorrhage	Uterine rupture	Vaginal delivery	Live birth	<28 weeks	No	Cured	Yes	No	No	No	No	No	No
5	2	01/10/2021 - 30/09/2022	34	Yellow	Direct	Obstetric hemorrhage	Placental abruption	Vaginal delivery	Stillbirth	28-37 weeks	No	Cured	Yes	Yes	No	No	No	No	No
6	3	01/10/2022 - 30/09/2023	29	Yellow	Direct	Hypertensive disorders	Chronic hypertension with superimposed preeclampsia	Cesarean section	Live birth	28-37 weeks	No	Cured	No	Yes	No	No	No	No	No
7	3	01/10/2022 - 30/09/2023	23	Red	Direct	Obstetric hemorrhage	Placenta previa	Cesarean section	Live birth	≥37 weeks	No	Cured	Yes	Yes	No	No	No	No	Yes
8	4	01/10/2023 - 30/09/2024	42	Orange	Direct	Obstetric hemorrhage	Uterine atony	Cesarean section	Live birth	<28 weeks	No	Cured	No	No	No	No	No	No	No
9	2	01/10/2021 - 30/09/2022	33	Yellow	Direct	Obstetric hemorrhage	Placenta accreta	Cesarean section	Live birth	≥37 weeks	No	Cured	Yes	Yes	No	No	No	No	No
10	2	01/10/2021 - 30/09/2022	23	Red	Direct	Obstetric hemorrhage	Placenta accreta	Cesarean section	Live birth	28-37 weeks	No	Cured	No	No	No	No	No	No	No
11	1	01/10/2020 - 30/09/2021	44	Yellow	Direct	Hypertensive disorders	Gestational hypertension	Vaginal delivery	Live birth	≥37 weeks	No	Cured	Yes	No	No	No	No	No	No
12	1	01/10/2020 - 30/09/2021	37	Red	Direct	Hypertensive disorders	Chronic hypertension with superimposed preeclampsia	Cesarean section	Live birth	28-37 weeks	No	Cured	Yes	No	No	No	No	Yes	No
13	3	01/10/2022 - 30/09/2023	43	Yellow	Direct	Obstetric hemorrhage	Vaginal hematoma	Cesarean section	Live birth	≥37 weeks	No	Cured	No	No	No	No	No	No	No
14	4	01/10/2023 - 30/09/2024	40	Red	Direct	Obstetric hemorrhage	Uterine rupture	Cesarean section	Live birth	28-37 weeks	No	Cured	Yes	No	No	No	No	No	Yes
15	1	01/10/2020 - 30/09/2021	26	Yellow	Direct	Obstetric hemorrhage	Cervical laceration	Vaginal delivery	Live birth	≥37 weeks	Yes	MODS	Yes	Yes	No	No	No	No	No
16	3	01/10/2022 - 30/09/2023	32	Yellow	Direct	Hypertensive disorders	Eclampsia	Vaginal delivery	Live birth	28-37 weeks	No	Cured	Yes	No	No	No	No	No	No
17	4	01/10/2023 - 30/09/2024	28	Red	Direct	Hypertensive disorders	Gestational hypertension	Cesarean section	Live birth	28-37 weeks	No	Cured	No	Yes	No	No	No	No	No
18	4	01/10/2023 - 30/09/2024	26	Orange	Indirect	Infectious diseases	Sepsis	Cesarean section	Live birth	<28 weeks	Yes	MODS	Yes	No	Yes	No	No	Yes	No
19	4	01/10/2023 - 30/09/2024	45	Red	Indirect	Cardiovascular disease	Cardiomyopathy	Vaginal delivery	Live birth	<28 weeks	No	Cured	Yes	No	No	No	No	Yes	No
20	4	01/10/2023 - 30/09/2024	48	Orange	Direct	Obstetric hemorrhage	Vaginal hematoma	Cesarean section	Live birth	28-37 weeks	No	Cured	No	No	No	No	No	No	No
21	2	01/10/2021 - 30/09/2022	23	Red	Direct	Obstetric hemorrhage	Placenta accreta	Cesarean section	Live birth	≥37 weeks	No	Cured	Yes	Yes	No	No	No	No	No
22	4	01/10/2023 - 30/09/2024	40	Orange	Direct	Hypertensive disorders	Severe preeclampsia	Cesarean section	Live birth	28-37 weeks	No	Cured	Yes	No	No	No	No	No	No
23	3	01/10/2022 - 30/09/2023	29	Yellow	Direct	Hypertensive disorders	HELLP syndrome	Cesarean section	Live birth	28-37 weeks	No	Cured	No	No	Yes	No	No	No	No
24	1	01/10/2020 - 30/09/2021	18	Red	Direct	Obstetric hemorrhage	Cervical laceration	Cesarean section	Live birth	≥37 weeks	No	Cured	No	Yes	No	No	No	Yes	No
25	3	01/10/2022 - 30/09/2023	40	Orange	Indirect	Other indirect	Acute fatty liver of pregnancy	Vaginal delivery	Live birth	<28 weeks	No	Cured	Yes	No	No	No	No	No	No
26	4	01/10/2023 - 30/09/2024	44	Orange	Indirect	Infectious diseases	Severe pneumonia	Vaginal delivery	Live birth	28-37 weeks	No	Cured	Yes	No	No	No	No	Yes	No
27	2	01/10/2021 - 30/09/2022	24	Yellow	Direct	Obstetric hemorrhage	Placental abruption	Cesarean section	Live birth	28-37 weeks	No	Cured	No	Yes	No	No	No	Yes	No
28	4	01/10/2023 - 30/09/2024	34	Red	Indirect	Other indirect	Acute fatty liver of pregnancy	Vaginal delivery	Live birth	28-37 weeks	Yes	MODS	No	No	No	No	No	No	No
29	3	01/10/2022 - 30/09/2023	19	Green	Direct	Obstetric hemorrhage	Placenta previa	Cesarean section	Live birth	28-37 weeks	No	Cured	Yes	Yes	No	No	No	No	No
30	2	01/10/2021 - 30/09/2022	24	Orange	Direct	Obstetric hemorrhage	Vaginal hematoma	Cesarean section	Live birth	28-37 weeks	No	Cured	Yes	No	No	No	No	No	No
31	2	01/10/2021 - 30/09/2022	42	Red	Indirect	Other indirect	Cerebral hemorrhage	Cesarean section	Stillbirth	<28 weeks	No	Cured	No	No	No	No	No	No	No
32	3	01/10/2022 - 30/09/2023	21	Orange	Direct	Obstetric hemorrhage	Placental abruption	Cesarean section	Live birth	28-37 weeks	No	Cured	Yes	Yes	No	No	No	No	No
33	4	01/10/2023 - 30/09/2024	37	Orange	Direct	Obstetric hemorrhage	Placenta previa	Cesarean section	Live birth	≥37 weeks	No	Cured	Yes	Yes	No	No	Yes	No	No
34	2	01/10/2021 - 30/09/2022	24	Yellow	Indirect	Infectious diseases	Severe pneumonia	Cesarean section	Stillbirth	28-37 weeks	No	Cured	No	No	Yes	Yes	No	No	No
35	1	01/10/2020 - 30/09/2021	22	Red	Indirect	Acute pancreatitis	Acute pancreatitis	Cesarean section	Live birth	<28 weeks	No	Cured	No	Yes	No	No	No	No	No
36	1	01/10/2020 - 30/09/2021	31	Green	Indirect	Other indirect	Autoimmune disease	Cesarean section	Live birth	28-37 weeks	No	Cured	Yes	No	No	No	No	Yes	No
37	1	01/10/2020 - 30/09/2021	42	Red	Direct	Obstetric hemorrhage	Placenta previa	Cesarean section	Live birth	<28 weeks	No	Cured	Yes	No	No	No	No	No	No
38	4	01/10/2023 - 30/09/2024	26	Orange	Direct	Obstetric hemorrhage	Retained placenta	Cesarean section	Live birth	28-37 weeks	No	Cured	No	No	No	No	No	Yes	No
39	4	01/10/2023 - 30/09/2024	45	Orange	Indirect	Other indirect	Malignancy	Vaginal delivery	Stillbirth	28-37 weeks	No	Cured	Yes	Yes	No	No	No	No	No
40	4	01/10/2023 - 30/09/2024	43	Yellow	Direct	Obstetric hemorrhage	Placenta accreta	Cesarean section	Live birth	<28 weeks	No	Cured	No	Yes	Yes	No	No	No	No
41	4	01/10/2023 - 30/09/2024	24	Orange	Direct	Hypertensive disorders	Gestational hypertension	Vaginal delivery	Live birth	≥37 weeks	Yes	ICU admission	No	No	No	No	No	No	No
42	1	01/10/2020 - 30/09/2021	20	Red	Direct	Obstetric hemorrhage	Placenta previa	Cesarean section	Live birth	28-37 weeks	No	Cured	Yes	Yes	No	No	No	No	Yes
43	1	01/10/2020 - 30/09/2021	44	Red	Direct	Obstetric hemorrhage	Placenta previa	Vaginal delivery	Live birth	28-37 weeks	Yes	ICU admission	No	No	No	No	No	Yes	No
44	4	01/10/2023 - 30/09/2024	27	Yellow	Direct	Obstetric hemorrhage	Uterine rupture	Cesarean section	Live birth	28-37 weeks	No	Cured	No	No	No	No	No	Yes	No
45	3	01/10/2022 - 30/09/2023	32	Yellow	Direct	Obstetric hemorrhage	Uterine rupture	Vaginal delivery	Stillbirth	≥37 weeks	No	Cured	Yes	Yes	Yes	No	No	No	Yes
46	3	01/10/2022 - 30/09/2023	21	Yellow	Direct	Obstetric hemorrhage	Vaginal hematoma	Cesarean section	Live birth	≥37 weeks	No	Cured	No	No	No	No	No	No	No
47	4	01/10/2023 - 30/09/2024	41	Red	Direct	Obstetric hemorrhage	Placenta accreta	Cesarean section	Death without termination	28-37 weeks	No	Cured	Yes	Yes	No	No	No	No	No
48	2	01/10/2021 - 30/09/2022	26	Orange	Direct	Hypertensive disorders	Severe preeclampsia	Vaginal delivery	Live birth	28-37 weeks	No	Cured	Yes	Yes	Yes	No	No	No	No
49	1	01/10/2020 - 30/09/2021	19	Red	Direct	Hypertensive disorders	Chronic hypertension with superimposed preeclampsia	Vaginal delivery	Live birth	<28 weeks	No	Cured	Yes	No	Yes	No	No	Yes	Yes
50	2	01/10/2021 - 30/09/2022	20	Yellow	Direct	Obstetric hemorrhage	Placental abruption	Cesarean section	Live birth	28-37 weeks	No	Cured	Yes	No	No	No	No	No	No
51	3	01/10/2022 - 30/09/2023	27	Red	Direct	Obstetric hemorrhage	Retained placenta	Cesarean section	Live birth	≥37 weeks	Yes	MODS	No	Yes	No	No	No	No	No
52	4	01/10/2023 - 30/09/2024	19	Orange	Direct	Obstetric hemorrhage	Vaginal hematoma	Cesarean section	Live birth	28-37 weeks	No	Cured	Yes	Yes	No	No	No	No	Yes
53	1	01/10/2020 - 30/09/2021	32	Red	Direct	Hypertensive disorders	HELLP syndrome	Cesarean section	Live birth	≥37 weeks	Yes	MODS	No	Yes	No	No	No	Yes	No
54	3	01/10/2022 - 30/09/2023	38	Red	Direct	Obstetric hemorrhage	Uterine atony	Vaginal delivery	Live birth	28-37 weeks	No	Cured	Yes	Yes	No	No	No	No	No
55	4	01/10/2023 - 30/09/2024	49	Orange	Direct	Obstetric hemorrhage	Uterine rupture	Cesarean section	Live birth	28-37 weeks	No	Cured	Yes	No	Yes	No	No	No	Yes
56	2	01/10/2021 - 30/09/2022	23	Red	Direct	Obstetric hemorrhage	Retained placenta	Cesarean section	Live birth	≥37 weeks	No	Cured	No	No	No	No	No	No	No
57	1	01/10/2020 - 30/09/2021	43	Red	Indirect	Other indirect	Acute fatty liver of pregnancy	Cesarean section	Live birth	≥37 weeks	No	Cured	Yes	No	No	No	No	No	No
58	4	01/10/2023 - 30/09/2024	31	Red	Direct	Obstetric hemorrhage	Uterine rupture	Cesarean section	Live birth	28-37 weeks	No	Cured	No	Yes	No	No	No	No	No
59	3	01/10/2022 - 30/09/2023	31	Yellow	Indirect	Other indirect	Acute fatty liver of pregnancy	Cesarean section	Live birth	≥37 weeks	Yes	ICU admission	No	No	No	No	No	No	No
60	4	01/10/2023 - 30/09/2024	44	Orange	Direct	Hypertensive disorders	HELLP syndrome	Cesarean section	Live birth	28-37 weeks	Yes	MODS	No	Yes	No	No	No	No	No
61	3	01/10/2022 - 30/09/2023	27	Yellow	Indirect	Infectious diseases	Puerperal infection	Cesarean section	Live birth	≥37 weeks	No	Cured	Yes	Yes	No	No	No	No	No
62	1	01/10/2020 - 30/09/2021	32	Red	Direct	Hypertensive disorders	HELLP syndrome	Cesarean section	Live birth	28-37 weeks	No	Cured	Yes	No	No	No	No	No	No
63	1	01/10/2020 - 30/09/2021	30	Orange	Indirect	Other indirect	Cerebral venous thrombosis	Cesarean section	Live birth	28-37 weeks	Yes	Death	Yes	No	No	No	No	Yes	Yes
64	1	01/10/2020 - 30/09/2021	27	Red	Direct	Hypertensive disorders	Chronic hypertension with superimposed preeclampsia	Vaginal delivery	Live birth	28-37 weeks	No	Cured	Yes	Yes	No	No	No	No	No
65	1	01/10/2020 - 30/09/2021	34	Red	Direct	Obstetric hemorrhage	Uterine atony	Cesarean section	Live birth	28-37 weeks	Yes	MODS	Yes	No	No	No	No	No	No
66	4	01/10/2023 - 30/09/2024	32	Yellow	Direct	Obstetric hemorrhage	Cervical laceration	Cesarean section	Stillbirth	28-37 weeks	No	Cured	Yes	No	Yes	No	No	No	Yes
67	1	01/10/2020 - 30/09/2021	24	Red	Direct	Obstetric hemorrhage	Cervical laceration	Vaginal delivery	Live birth	28-37 weeks	No	Cured	Yes	No	No	No	No	No	No
68	4	01/10/2023 - 30/09/2024	28	Yellow	Direct	Other direct	Severe perineal laceration	Vaginal delivery	Live birth	28-37 weeks	Yes	ICU admission	Yes	No	No	No	No	No	No
69	2	01/10/2021 - 30/09/2022	32	Red	Direct	Obstetric hemorrhage	Retained placenta	Cesarean section	Live birth	28-37 weeks	Yes	ICU admission	Yes	No	No	No	No	Yes	No
70	1	01/10/2020 - 30/09/2021	20	Yellow	Direct	Obstetric hemorrhage	Postpartum hemorrhage	Vaginal delivery	Live birth	28-37 weeks	No	Cured	Yes	No	No	No	Yes	No	Yes
71	2	01/10/2021 - 30/09/2022	29	Red	Direct	Hypertensive disorders	Chronic hypertension with superimposed preeclampsia	Vaginal delivery	Live birth	28-37 weeks	No	Cured	Yes	Yes	No	No	No	No	Yes
72	1	01/10/2020 - 30/09/2021	32	Red	Indirect	Cardiovascular disease	Congenital heart disease	Cesarean section	Live birth	<28 weeks	No	Cured	Yes	Yes	No	Yes	No	No	Yes
73	3	01/10/2022 - 30/09/2023	33	Red	Direct	Hypertensive disorders	Severe preeclampsia	Cesarean section	Live birth	28-37 weeks	Yes	MODS	No	Yes	No	No	No	No	No
74	4	01/10/2023 - 30/09/2024	47	Red	Direct	Obstetric hemorrhage	Uterine atony	Cesarean section	Live birth	≥37 weeks	Yes	MODS	No	Yes	No	No	No	No	No
75	2	01/10/2021 - 30/09/2022	32	Red	Direct	Obstetric hemorrhage	Vaginal hematoma	Cesarean section	Live birth	28-37 weeks	No	Cured	No	Yes	No	No	No	No	No
76	4	01/10/2023 - 30/09/2024	25	Red	Direct	Hypertensive disorders	Gestational hypertension	Vaginal delivery	Live birth	28-37 weeks	No	Cured	Yes	No	No	No	No	No	No
77	1	01/10/2020 - 30/09/2021	47	Yellow	Direct	Hypertensive disorders	Chronic hypertension with superimposed preeclampsia	Cesarean section	Live birth	28-37 weeks	Yes	MODS	Yes	No	No	No	No	No	No
78	2	01/10/2021 - 30/09/2022	45	Green	Indirect	Cardiovascular disease	Peripartum cardiomyopathy	Cesarean section	Live birth	<28 weeks	No	Cured	Yes	Yes	No	No	No	Yes	Yes
79	3	01/10/2022 - 30/09/2023	30	Red	Direct	Obstetric hemorrhage	Vaginal hematoma	Vaginal delivery	Live birth	28-37 weeks	Yes	MODS	Yes	Yes	No	No	Yes	No	Yes
80	1	01/10/2020 - 30/09/2021	26	Red	Direct	Obstetric hemorrhage	Placenta accreta	Cesarean section	Live birth	≥37 weeks	Yes	MODS	No	No	No	No	No	No	No
81	4	01/10/2023 - 30/09/2024	21	Yellow	Direct	Obstetric hemorrhage	Placenta previa	Cesarean section	Live birth	28-37 weeks	Yes	ICU admission	No	No	No	No	No	No	No
82	3	01/10/2022 - 30/09/2023	19	Red	Indirect	Other indirect	Cerebral venous thrombosis	Cesarean section	Live birth	28-37 weeks	No	Cured	No	No	No	No	No	Yes	Yes
83	1	01/10/2020 - 30/09/2021	39	Red	Direct	Obstetric hemorrhage	Uterine atony	Vaginal delivery	Live birth	28-37 weeks	No	Cured	No	No	No	No	No	No	No
84	4	01/10/2023 - 30/09/2024	36	Yellow	Direct	Obstetric hemorrhage	Placenta accreta	Vaginal delivery	Live birth	28-37 weeks	No	Cured	Yes	No	Yes	No	No	No	No
85	2	01/10/2021 - 30/09/2022	21	Red	Indirect	Cardiovascular disease	Pulmonary hypertension	Cesarean section	Live birth	28-37 weeks	No	Cured	Yes	Yes	No	No	No	No	Yes
86	4	01/10/2023 - 30/09/2024	40	Orange	Direct	Obstetric hemorrhage	Vaginal hematoma	Cesarean section	Live birth	≥37 weeks	No	Cured	Yes	No	No	No	No	No	No
87	4	01/10/2023 - 30/09/2024	31	Orange	Indirect	Cardiovascular disease	Pulmonary hypertension	Vaginal delivery	Live birth	<28 weeks	Yes	MODS	Yes	No	No	No	No	No	No
88	3	01/10/2022 - 30/09/2023	32	Red	Direct	Hypertensive disorders	Chronic hypertension with superimposed preeclampsia	Cesarean section	Live birth	28-37 weeks	No	Cured	Yes	Yes	No	No	No	Yes	No
89	1	01/10/2020 - 30/09/2021	26	Orange	Indirect	Cardiovascular disease	Congenital heart disease	Vaginal delivery	Live birth	28-37 weeks	Yes	MODS	Yes	Yes	No	No	No	No	No
90	4	01/10/2023 - 30/09/2024	20	Yellow	Direct	Hypertensive disorders	Gestational hypertension	Vaginal delivery	Live birth	28-37 weeks	No	Cured	No	Yes	No	No	No	No	No
91	3	01/10/2022 - 30/09/2023	23	Yellow	Indirect	Cardiovascular disease	Congenital heart disease	Cesarean section	Live birth	28-37 weeks	No	Cured	No	No	No	No	No	No	No
92	4	01/10/2023 - 30/09/2024	26	Orange	Indirect	Other indirect	Diabetic ketoacidosis	Cesarean section	Live birth	28-37 weeks	No	Cured	Yes	Yes	No	No	No	Yes	No
93	2	01/10/2021 - 30/09/2022	23	Green	Direct	Obstetric hemorrhage	Uterine atony	Cesarean section	Live birth	28-37 weeks	No	Cured	Yes	No	No	No	No	No	No
94	4	01/10/2023 - 30/09/2024	23	Yellow	Direct	Hypertensive disorders	Chronic hypertension with superimposed preeclampsia	Cesarean section	Live birth	28-37 weeks	No	Cured	Yes	Yes	No	No	No	Yes	No
95	2	01/10/2021 - 30/09/2022	28	Red	Direct	Obstetric hemorrhage	Postpartum hemorrhage	Vaginal delivery	Live birth	28-37 weeks	Yes	Death	No	Yes	No	No	No	No	No
96	1	01/10/2020 - 30/09/2021	26	Red	Indirect	Cardiovascular disease	Heart disease in pregnancy	Cesarean section	Live birth	<28 weeks	No	Cured	Yes	No	No	No	No	No	No
97	1	01/10/2020 - 30/09/2021	25	Orange	Direct	Obstetric hemorrhage	Placenta accreta	Vaginal delivery	Live birth	28-37 weeks	No	Cured	Yes	Yes	No	No	No	No	No
98	1	01/10/2020 - 30/09/2021	20	Red	Direct	Obstetric hemorrhage	Cervical laceration	Cesarean section	Live birth	28-37 weeks	Yes	MODS	Yes	Yes	No	No	No	No	No
99	1	01/10/2020 - 30/09/2021	27	Yellow	Direct	Obstetric hemorrhage	Cervical laceration	Cesarean section	Live birth	≥37 weeks	No	Cured	Yes	Yes	No	No	No	No	No
100	3	01/10/2022 - 30/09/2023	27	Red	Direct	Hypertensive disorders	Severe preeclampsia	Cesarean section	Live birth	28-37 weeks	Yes	ICU admission	Yes	Yes	No	No	Yes	Yes	No
101	4	01/10/2023 - 30/09/2024	31	Yellow	Indirect	Other indirect	Acute fatty liver of pregnancy	Vaginal delivery	Live birth	≥37 weeks	No	Cured	Yes	No	Yes	No	No	Yes	Yes
102	1	01/10/2020 - 30/09/2021	32	Red	Direct	Obstetric hemorrhage	Uterine rupture	Vaginal delivery	Stillbirth	≥37 weeks	No	Cured	No	No	No	No	No	No	No
103	2	01/10/2021 - 30/09/2022	19	Red	Direct	Obstetric hemorrhage	Placenta previa	Vaginal delivery	Stillbirth	28-37 weeks	No	Cured	No	No	No	No	No	No	No
104	3	01/10/2022 - 30/09/2023	24	Orange	Direct	Obstetric hemorrhage	Vaginal hematoma	Cesarean section	Live birth	28-37 weeks	No	Cured	No	Yes	Yes	No	No	No	No
105	1	01/10/2020 - 30/09/2021	27	Red	Direct	Obstetric hemorrhage	Uterine rupture	Cesarean section	Live birth	28-37 weeks	No	Cured	Yes	No	No	No	Yes	No	No
106	4	01/10/2023 - 30/09/2024	37	Yellow	Direct	Hypertensive disorders	Eclampsia	Cesarean section	Live birth	28-37 weeks	No	Cured	Yes	Yes	No	No	No	No	No
107	1	01/10/2020 - 30/09/2021	27	Red	Indirect	Other indirect	Diabetic ketoacidosis	Vaginal delivery	Live birth	28-37 weeks	Yes	ICU admission	Yes	Yes	No	No	No	No	No
108	2	01/10/2021 - 30/09/2022	34	Red	Direct	Obstetric hemorrhage	Placenta previa	Vaginal delivery	Live birth	≥37 weeks	No	Cured	Yes	No	No	No	No	No	No
109	3	01/10/2022 - 30/09/2023	45	Red	Direct	Obstetric hemorrhage	Placenta previa	Cesarean section	Live birth	28-37 weeks	No	Cured	Yes	No	No	No	No	No	No
110	3	01/10/2022 - 30/09/2023	26	Red	Direct	Obstetric hemorrhage	Vaginal hematoma	Vaginal delivery	Live birth	28-37 weeks	No	Cured	No	Yes	No	No	No	No	Yes
111	3	01/10/2022 - 30/09/2023	44	Yellow	Direct	Obstetric hemorrhage	Placental abruption	Cesarean section	Live birth	≥37 weeks	No	Cured	Yes	No	No	No	No	No	No
112	3	01/10/2022 - 30/09/2023	21	Red	Direct	Hypertensive disorders	Severe preeclampsia	Vaginal delivery	Live birth	28-37 weeks	Yes	ICU admission	Yes	No	No	No	Yes	Yes	No
113	3	01/10/2022 - 30/09/2023	27	Red	Direct	Obstetric hemorrhage	Cervical laceration	Cesarean section	Live birth	28-37 weeks	Yes	ICU admission	No	Yes	No	No	No	No	No
114	1	01/10/2020 - 30/09/2021	28	Yellow	Direct	Obstetric hemorrhage	Placenta previa	Cesarean section	Live birth	≥37 weeks	Yes	ICU admission	Yes	No	Yes	No	No	No	No
115	1	01/10/2020 - 30/09/2021	29	Red	Direct	Obstetric hemorrhage	Placental abruption	Vaginal delivery	Live birth	28-37 weeks	No	Cured	Yes	No	Yes	No	No	No	No
116	2	01/10/2021 - 30/09/2022	34	Red	Direct	Other direct	Severe perineal laceration	Vaginal delivery	Live birth	28-37 weeks	No	Cured	Yes	No	No	No	No	No	No
117	2	01/10/2021 - 30/09/2022	32	Red	Direct	Obstetric hemorrhage	Cervical laceration	Cesarean section	Stillbirth	≥37 weeks	No	Cured	No	Yes	No	No	No	No	No
118	3	01/10/2022 - 30/09/2023	32	Red	Direct	Obstetric hemorrhage	Cervical laceration	Vaginal delivery	Stillbirth	28-37 weeks	No	Cured	Yes	Yes	No	No	No	No	No
119	3	01/10/2022 - 30/09/2023	23	Red	Direct	Obstetric hemorrhage	Placental abruption	Cesarean section	Live birth	≥37 weeks	Yes	MODS	No	No	No	No	No	No	No
120	4	01/10/2023 - 30/09/2024	46	Yellow	Direct	Hypertensive disorders	Eclampsia	Cesarean section	Live birth	≥37 weeks	Yes	MODS	No	Yes	No	No	No	No	Yes
121	4	01/10/2023 - 30/09/2024	38	Yellow	Indirect	Acute pancreatitis	Acute pancreatitis	Cesarean section	Stillbirth	<28 weeks	No	Cured	No	Yes	No	No	No	No	No
122	2	01/10/2021 - 30/09/2022	22	Red	Direct	Obstetric hemorrhage	Placenta accreta	Vaginal delivery	Live birth	28-37 weeks	No	Cured	Yes	No	No	No	No	Yes	No
123	4	01/10/2023 - 30/09/2024	36	Orange	Direct	Obstetric hemorrhage	Uterine rupture	Cesarean section	Live birth	28-37 weeks	Yes	ICU admission	No	No	No	No	No	Yes	No
124	4	01/10/2023 - 30/09/2024	36	Red	Direct	Hypertensive disorders	Severe preeclampsia	Cesarean section	Live birth	28-37 weeks	Yes	MODS	Yes	Yes	No	No	No	No	No
125	3	01/10/2022 - 30/09/2023	23	Red	Direct	Obstetric hemorrhage	Vaginal hematoma	Cesarean section	Live birth	28-37 weeks	No	Cured	Yes	No	No	No	No	No	No
126	4	01/10/2023 - 30/09/2024	38	Red	Direct	Obstetric hemorrhage	Uterine atony	Cesarean section	Live birth	28-37 weeks	No	Cured	Yes	Yes	No	No	No	No	No
127	4	01/10/2023 - 30/09/2024	25	Red	Direct	Hypertensive disorders	HELLP syndrome	Cesarean section	Live birth	28-37 weeks	No	Cured	Yes	Yes	No	No	No	No	Yes
128	3	01/10/2022 - 30/09/2023	26	Yellow	Direct	Obstetric hemorrhage	Placental abruption	Cesarean section	Live birth	28-37 weeks	Yes	ICU admission	No	Yes	No	No	No	No	No
129	4	01/10/2023 - 30/09/2024	18	Red	Direct	Other direct	Uterine inversion	Cesarean section	Live birth	28-37 weeks	No	Cured	Yes	No	Yes	No	No	No	No
130	4	01/10/2023 - 30/09/2024	47	Orange	Direct	Obstetric hemorrhage	Cervical laceration	Vaginal delivery	Live birth	28-37 weeks	Yes	ICU admission	Yes	Yes	No	No	No	No	No
131	4	01/10/2023 - 30/09/2024	37	Yellow	Direct	Hypertensive disorders	Severe preeclampsia	Cesarean section	Live birth	28-37 weeks	No	Cured	No	No	No	No	No	No	No
132	3	01/10/2022 - 30/09/2023	38	Yellow	Direct	Obstetric hemorrhage	Cervical laceration	Cesarean section	Live birth	28-37 weeks	No	Cured	Yes	Yes	No	No	No	No	Yes
133	1	01/10/2020 - 30/09/2021	40	Orange	Indirect	Cardiovascular disease	Cardiomyopathy	Vaginal delivery	Live birth	28-37 weeks	Yes	ICU admission	No	No	No	No	No	No	No
134	4	01/10/2023 - 30/09/2024	34	Yellow	Direct	Hypertensive disorders	HELLP syndrome	Cesarean section	Live birth	≥37 weeks	Yes	ICU admission	No	No	No	No	No	No	No
135	1	01/10/2020 - 30/09/2021	22	Red	Indirect	Cardiovascular disease	Cardiomyopathy	Vaginal delivery	Live birth	28-37 weeks	Yes	ICU admission	Yes	Yes	Yes	No	No	Yes	No
136	4	01/10/2023 - 30/09/2024	47	Yellow	Direct	Obstetric hemorrhage	Cervical laceration	Cesarean section	Live birth	≥37 weeks	Yes	MODS	Yes	No	No	No	Yes	No	No
137	3	01/10/2022 - 30/09/2023	19	Red	Direct	Hypertensive disorders	Eclampsia	Cesarean section	Live birth	28-37 weeks	No	Cured	Yes	No	No	No	No	No	No
138	2	01/10/2021 - 30/09/2022	36	Red	Direct	Obstetric hemorrhage	Uterine rupture	Cesarean section	Live birth	28-37 weeks	No	Cured	No	No	No	No	No	No	No
139	2	01/10/2021 - 30/09/2022	34	Orange	Direct	Hypertensive disorders	Eclampsia	Cesarean section	Live birth	28-37 weeks	No	Cured	No	Yes	No	No	No	No	No
140	2	01/10/2021 - 30/09/2022	28	Red	Direct	Obstetric hemorrhage	Placenta accreta	Vaginal delivery	Live birth	≥37 weeks	No	Cured	No	No	No	No	No	No	No
141	4	01/10/2023 - 30/09/2024	28	Red	Direct	Amniotic fluid embolism	Amniotic fluid embolism	Vaginal delivery	Live birth	28-37 weeks	No	Cured	No	Yes	No	No	No	No	No
142	3	01/10/2022 - 30/09/2023	20	Red	Direct	Obstetric hemorrhage	Placenta previa	Cesarean section	Live birth	28-37 weeks	Yes	Death	Yes	Yes	No	No	No	Yes	No
143	1	01/10/2020 - 30/09/2021	20	Yellow	Direct	Obstetric hemorrhage	Cervical laceration	Vaginal delivery	Live birth	≥37 weeks	No	Cured	Yes	No	No	No	No	Yes	No
144	4	01/10/2023 - 30/09/2024	27	Green	Indirect	Other indirect	Malignancy	Cesarean section	Live birth	≥37 weeks	Yes	ICU admission	No	Yes	No	No	No	Yes	No
145	2	01/10/2021 - 30/09/2022	30	Green	Direct	Hypertensive disorders	Severe preeclampsia	Vaginal delivery	Live birth	28-37 weeks	No	Cured	Yes	No	No	No	No	No	No
146	1	01/10/2020 - 30/09/2021	18	Red	Indirect	Other indirect	Cerebral infarction	Cesarean section	Live birth	≥37 weeks	No	Cured	Yes	Yes	No	No	No	No	No
147	2	01/10/2021 - 30/09/2022	46	Red	Direct	Obstetric hemorrhage	Vaginal hematoma	Cesarean section	Stillbirth	28-37 weeks	No	Cured	Yes	No	No	No	Yes	No	No
148	4	01/10/2023 - 30/09/2024	34	Red	Direct	Hypertensive disorders	Gestational hypertension	Cesarean section	Stillbirth	28-37 weeks	No	Cured	Yes	No	Yes	No	No	No	No
149	4	01/10/2023 - 30/09/2024	32	Red	Direct	Obstetric hemorrhage	Postpartum hemorrhage	Cesarean section	Live birth	≥37 weeks	Yes	ICU admission	Yes	Yes	No	No	No	No	No
150	4	01/10/2023 - 30/09/2024	30	Yellow	Indirect	Other indirect	Cerebral infarction	Cesarean section	Live birth	28-37 weeks	No	Cured	No	Yes	No	No	No	No	Yes
151	2	01/10/2021 - 30/09/2022	28	Red	Indirect	Acute pancreatitis	Severe acute pancreatitis	Vaginal delivery	Live birth	28-37 weeks	No	Cured	No	No	Yes	Yes	No	No	No
152	3	01/10/2022 - 30/09/2023	25	Red	Direct	Hypertensive disorders	Severe preeclampsia	Vaginal delivery	Live birth	28-37 weeks	No	Cured	No	Yes	No	No	No	No	No
153	1	01/10/2020 - 30/09/2021	19	Red	Direct	Hypertensive disorders	Severe preeclampsia	Cesarean section	Live birth	28-37 weeks	No	Cured	Yes	Yes	No	No	Yes	Yes	Yes
154	1	01/10/2020 - 30/09/2021	25	Red	Direct	Hypertensive disorders	Eclampsia	Cesarean section	Live birth	<28 weeks	No	Cured	Yes	No	No	No	No	No	Yes
155	1	01/10/2020 - 30/09/2021	39	Red	Direct	Obstetric hemorrhage	Vaginal hematoma	Cesarean section	Live birth	<28 weeks	No	Cured	Yes	Yes	No	No	No	No	No
156	1	01/10/2020 - 30/09/2021	25	Red	Direct	Obstetric hemorrhage	Uterine atony	Cesarean section	Live birth	28-37 weeks	No	Cured	Yes	Yes	No	No	No	No	No
157	1	01/10/2020 - 30/09/2021	31	Red	Direct	Obstetric hemorrhage	Vaginal hematoma	Cesarean section	Live birth	≥37 weeks	No	Cured	No	No	No	No	No	No	No
158	1	01/10/2020 - 30/09/2021	25	Yellow	Direct	Hypertensive disorders	Eclampsia	Cesarean section	Live birth	≥37 weeks	Yes	ICU admission	No	Yes	Yes	No	No	No	Yes
159	3	01/10/2022 - 30/09/2023	42	Orange	Direct	Obstetric hemorrhage	Placenta accreta	Vaginal delivery	Live birth	28-37 weeks	No	Cured	Yes	Yes	No	No	No	No	No
160	4	01/10/2023 - 30/09/2024	45	Green	Direct	Hypertensive disorders	Severe preeclampsia	Cesarean section	Live birth	28-37 weeks	No	Cured	Yes	No	No	No	No	No	No
161	4	01/10/2023 - 30/09/2024	31	Yellow	Indirect	Infectious diseases	Puerperal infection	Vaginal delivery	Live birth	28-37 weeks	Yes	MODS	Yes	No	No	No	No	No	No
162	3	01/10/2022 - 30/09/2023	42	Red	Direct	Obstetric hemorrhage	Placenta previa	Vaginal delivery	Live birth	≥37 weeks	No	Cured	Yes	No	No	No	No	Yes	No
163	2	01/10/2021 - 30/09/2022	27	Red	Direct	Obstetric hemorrhage	Postpartum hemorrhage	Cesarean section	Live birth	28-37 weeks	No	Cured	No	No	No	No	No	No	No
164	2	01/10/2021 - 30/09/2022	43	Yellow	Direct	Obstetric hemorrhage	Placenta accreta	Cesarean section	Live birth	28-37 weeks	Yes	MODS	Yes	No	Yes	No	No	Yes	No
165	3	01/10/2022 - 30/09/2023	22	Yellow	Direct	Obstetric hemorrhage	Placenta previa	Cesarean section	Live birth	28-37 weeks	No	Cured	Yes	Yes	No	No	No	No	Yes
166	4	01/10/2023 - 30/09/2024	45	Red	Indirect	Cardiovascular disease	Heart failure	Cesarean section	Live birth	28-37 weeks	No	Cured	Yes	Yes	Yes	No	No	Yes	No
167	1	01/10/2020 - 30/09/2021	25	Green	Direct	Obstetric hemorrhage	Uterine atony	Cesarean section	Live birth	28-37 weeks	No	Cured	Yes	No	No	No	No	No	No
168	2	01/10/2021 - 30/09/2022	30	Green	Direct	Hypertensive disorders	Chronic hypertension with superimposed preeclampsia	Cesarean section	Live birth	28-37 weeks	No	Cured	No	No	Yes	No	No	No	Yes
169	1	01/10/2020 - 30/09/2021	31	Orange	Indirect	Cardiovascular disease	Heart disease in pregnancy	Cesarean section	Live birth	28-37 weeks	No	Cured	Yes	No	No	No	No	No	Yes
170	3	01/10/2022 - 30/09/2023	48	Red	Direct	Obstetric hemorrhage	Placenta accreta	Cesarean section	Live birth	28-37 weeks	No	Cured	No	No	No	No	Yes	No	Yes
171	1	01/10/2020 - 30/09/2021	28	Yellow	Direct	Hypertensive disorders	Gestational hypertension	Cesarean section	Live birth	≥37 weeks	Yes	ICU admission	Yes	Yes	No	No	No	No	No
172	3	01/10/2022 - 30/09/2023	38	Red	Direct	Hypertensive disorders	Eclampsia	Cesarean section	Live birth	28-37 weeks	No	Cured	Yes	Yes	No	No	No	No	No
173	4	01/10/2023 - 30/09/2024	41	Orange	Indirect	Other indirect	Autoimmune disease	Cesarean section	Live birth	≥37 weeks	No	Cured	Yes	Yes	No	No	No	No	No
174	3	01/10/2022 - 30/09/2023	19	Red	Direct	Obstetric hemorrhage	Cervical laceration	Vaginal delivery	Live birth	<28 weeks	No	Cured	Yes	No	No	No	No	No	Yes
175	4	01/10/2023 - 30/09/2024	24	Yellow	Direct	Hypertensive disorders	Severe preeclampsia	Vaginal delivery	Live birth	<28 weeks	No	Cured	No	Yes	Yes	No	No	No	No
176	2	01/10/2021 - 30/09/2022	44	Red	Direct	Obstetric hemorrhage	Postpartum hemorrhage	Cesarean section	Live birth	≥37 weeks	No	Cured	No	Yes	No	No	No	No	No
177	3	01/10/2022 - 30/09/2023	46	Red	Direct	Hypertensive disorders	Chronic hypertension with superimposed preeclampsia	Vaginal delivery	Live birth	≥37 weeks	Yes	ICU admission	Yes	No	No	No	No	No	No
178	3	01/10/2022 - 30/09/2023	33	Orange	Direct	Obstetric hemorrhage	Uterine rupture	Vaginal delivery	Live birth	28-37 weeks	No	Cured	Yes	No	No	No	No	Yes	No
179	3	01/10/2022 - 30/09/2023	27	Red	Direct	Obstetric hemorrhage	Cervical laceration	Cesarean section	Live birth	28-37 weeks	No	Cured	No	No	No	No	Yes	No	No
180	1	01/10/2020 - 30/09/2021	27	Yellow	Direct	Obstetric hemorrhage	Retained placenta	Cesarean section	Live birth	28-37 weeks	No	Cured	Yes	Yes	No	No	No	No	No
181	3	01/10/2022 - 30/09/2023	22	Red	Direct	Obstetric hemorrhage	Vaginal hematoma	Vaginal delivery	Live birth	28-37 weeks	Yes	ICU admission	Yes	No	No	No	No	Yes	No
182	4	01/10/2023 - 30/09/2024	27	Orange	Direct	Hypertensive disorders	Eclampsia	Cesarean section	Live birth	28-37 weeks	No	Cured	No	Yes	No	No	No	No	No
183	1	01/10/2020 - 30/09/2021	35	Red	Direct	Obstetric hemorrhage	Uterine rupture	Cesarean section	Live birth	28-37 weeks	No	Cured	Yes	Yes	No	No	No	No	No
184	2	01/10/2021 - 30/09/2022	26	Orange	Direct	Hypertensive disorders	Gestational hypertension	Cesarean section	Live birth	28-37 weeks	Yes	ICU admission	Yes	No	No	No	No	No	No
185	4	01/10/2023 - 30/09/2024	37	Orange	Direct	Obstetric hemorrhage	Uterine atony	Vaginal delivery	Live birth	28-37 weeks	Yes	ICU admission	No	Yes	No	No	No	No	No
186	2	01/10/2021 - 30/09/2022	33	Yellow	Indirect	Acute pancreatitis	Acute pancreatitis	Cesarean section	Live birth	≥37 weeks	No	Cured	Yes	Yes	No	No	No	Yes	No
187	4	01/10/2023 - 30/09/2024	22	Orange	Direct	Obstetric hemorrhage	Uterine rupture	Cesarean section	Live birth	≥37 weeks	Yes	ICU admission	No	Yes	No	No	No	No	No
188	4	01/10/2023 - 30/09/2024	23	Yellow	Direct	Obstetric hemorrhage	Postpartum hemorrhage	Cesarean section	Live birth	28-37 weeks	No	Cured	No	No	No	No	No	No	No
189	4	01/10/2023 - 30/09/2024	30	Orange	Direct	Hypertensive disorders	Severe preeclampsia	Cesarean section	Live birth	28-37 weeks	Yes	ICU admission	No	No	No	No	No	No	No
190	4	01/10/2023 - 30/09/2024	19	Yellow	Direct	Hypertensive disorders	Severe preeclampsia	Cesarean section	Live birth	28-37 weeks	No	Cured	No	No	No	No	No	No	No
191	3	01/10/2022 - 30/09/2023	19	Red	Direct	Amniotic fluid embolism	Amniotic fluid embolism	Cesarean section	Live birth	28-37 weeks	No	Cured	Yes	No	No	No	No	No	No
192	1	01/10/2020 - 30/09/2021	40	Orange	Direct	Obstetric hemorrhage	Placenta previa	Vaginal delivery	Live birth	28-37 weeks	No	Cured	No	No	No	No	No	No	No
193	3	01/10/2022 - 30/09/2023	32	Orange	Direct	Obstetric hemorrhage	Retained placenta	Cesarean section	Live birth	28-37 weeks	No	Cured	Yes	No	No	No	No	No	No
194	2	01/10/2021 - 30/09/2022	27	Yellow	Direct	Hypertensive disorders	Severe preeclampsia	Cesarean section	Live birth	28-37 weeks	No	Cured	Yes	Yes	No	No	No	Yes	No
195	3	01/10/2022 - 30/09/2023	26	Orange	Direct	Obstetric hemorrhage	Uterine atony	Cesarean section	Live birth	28-37 weeks	No	Cured	Yes	No	No	No	No	No	No
196	4	01/10/2023 - 30/09/2024	31	Yellow	Direct	Obstetric hemorrhage	Postpartum hemorrhage	Cesarean section	Live birth	28-37 weeks	No	Cured	Yes	Yes	No	No	No	No	No
197	2	01/10/2021 - 30/09/2022	30	Red	Indirect	Other indirect	Cerebral infarction	Cesarean section	Live birth	≥37 weeks	No	Cured	No	No	Yes	No	No	No	No
198	1	01/10/2020 - 30/09/2021	22	Red	Direct	Obstetric hemorrhage	Postpartum hemorrhage	Cesarean section	Live birth	≥37 weeks	No	Cured	Yes	No	No	No	No	No	No
199	3	01/10/2022 - 30/09/2023	30	Red	Direct	Hypertensive disorders	Chronic hypertension with superimposed preeclampsia	Cesarean section	Live birth	<28 weeks	No	Cured	No	Yes	No	No	No	No	No
200	2	01/10/2021 - 30/09/2022	44	Yellow	Direct	Obstetric hemorrhage	Retained placenta	Cesarean section	Live birth	≥37 weeks	No	Cured	Yes	No	Yes	No	No	No	No
201	1	01/10/2020 - 30/09/2021	30	Orange	Indirect	Acute pancreatitis	Acute pancreatitis	Cesarean section	Live birth	28-37 weeks	No	Cured	No	No	No	No	No	Yes	No
202	1	01/10/2020 - 30/09/2021	40	Red	Indirect	Pneumonia	COVID-19 pneumonia	Cesarean section	Live birth	28-37 weeks	No	Cured	No	No	No	No	No	No	No
203	4	01/10/2023 - 30/09/2024	35	Red	Direct	Obstetric hemorrhage	Vaginal hematoma	Cesarean section	Live birth	≥37 weeks	No	Cured	Yes	No	No	No	No	No	No
204	3	01/10/2022 - 30/09/2023	21	Red	Direct	Hypertensive disorders	HELLP syndrome	Cesarean section	Live birth	<28 weeks	No	Cured	No	No	Yes	No	No	No	No
205	3	01/10/2022 - 30/09/2023	18	Orange	Indirect	Pneumonia	Respiratory failure	Cesarean section	Live birth	28-37 weeks	No	Cured	Yes	Yes	No	No	No	No	No
206	1	01/10/2020 - 30/09/2021	34	Yellow	Direct	Obstetric hemorrhage	Vaginal hematoma	Cesarean section	Live birth	≥37 weeks	Yes	ICU admission	Yes	Yes	Yes	No	No	No	Yes
207	3	01/10/2022 - 30/09/2023	33	Red	Direct	Hypertensive disorders	Eclampsia	Cesarean section	Live birth	28-37 weeks	Yes	ICU admission	No	No	No	No	No	No	No
208	4	01/10/2023 - 30/09/2024	28	Yellow	Direct	Obstetric hemorrhage	Placental abruption	Cesarean section	Live birth	28-37 weeks	No	Cured	No	No	No	No	No	No	No
209	2	01/10/2021 - 30/09/2022	30	Yellow	Direct	Obstetric hemorrhage	Postpartum hemorrhage	Cesarean section	Live birth	≥37 weeks	No	Cured	No	No	No	No	No	Yes	No
210	1	01/10/2020 - 30/09/2021	28	Red	Direct	Obstetric hemorrhage	Uterine atony	Cesarean section	Live birth	≥37 weeks	Yes	ICU admission	Yes	Yes	No	No	No	Yes	No
211	2	01/10/2021 - 30/09/2022	33	Red	Direct	Obstetric hemorrhage	Retained placenta	Cesarean section	Live birth	<28 weeks	No	Cured	Yes	No	No	No	No	No	No
212	2	01/10/2021 - 30/09/2022	20	Red	Direct	Obstetric hemorrhage	Vaginal hematoma	Cesarean section	Live birth	28-37 weeks	No	Cured	Yes	Yes	No	No	No	No	No
213	2	01/10/2021 - 30/09/2022	48	Yellow	Direct	Hypertensive disorders	Chronic hypertension with superimposed preeclampsia	Cesarean section	Live birth	28-37 weeks	No	Cured	No	No	No	No	No	No	No
214	1	01/10/2020 - 30/09/2021	37	Red	Indirect	Infectious diseases	Sepsis	Cesarean section	Live birth	28-37 weeks	No	Cured	Yes	No	No	No	No	No	No
215	1	01/10/2020 - 30/09/2021	23	Green	Direct	Obstetric hemorrhage	Uterine atony	Cesarean section	Live birth	28-37 weeks	No	Cured	No	No	Yes	No	No	No	No
216	2	01/10/2021 - 30/09/2022	33	Red	Indirect	Other indirect	Thrombotic thrombocytopenic purpura	Vaginal delivery	Live birth	≥37 weeks	No	Cured	Yes	No	No	No	No	No	Yes
217	4	01/10/2023 - 30/09/2024	45	Green	Direct	Hypertensive disorders	Chronic hypertension with superimposed preeclampsia	Cesarean section	Live birth	<28 weeks	No	Cured	Yes	No	No	No	No	No	No
218	2	01/10/2021 - 30/09/2022	28	Red	Indirect	Acute pancreatitis	Severe acute pancreatitis	Cesarean section	Live birth	<28 weeks	No	Cured	Yes	Yes	No	No	No	No	No
219	2	01/10/2021 - 30/09/2022	27	Red	Direct	Obstetric hemorrhage	Retained placenta	Cesarean section	Live birth	28-37 weeks	No	Cured	Yes	No	No	No	No	No	No
220	2	01/10/2021 - 30/09/2022	22	Red	Direct	Hypertensive disorders	Gestational hypertension	Cesarean section	Live birth	28-37 weeks	Yes	MODS	Yes	Yes	No	No	No	No	No
221	4	01/10/2023 - 30/09/2024	45	Red	Direct	Obstetric hemorrhage	Retained placenta	Cesarean section	Live birth	28-37 weeks	No	Cured	Yes	No	No	No	No	No	No
222	1	01/10/2020 - 30/09/2021	33	Orange	Direct	Obstetric hemorrhage	Placenta previa	Cesarean section	Live birth	≥37 weeks	Yes	MODS	Yes	No	No	No	No	No	No
223	1	01/10/2020 - 30/09/2021	29	Red	Direct	Obstetric hemorrhage	Cervical laceration	Cesarean section	Live birth	28-37 weeks	Yes	MODS	Yes	No	No	No	No	No	Yes
224	2	01/10/2021 - 30/09/2022	26	Red	Direct	Hypertensive disorders	Chronic hypertension with superimposed preeclampsia	Vaginal delivery	Live birth	28-37 weeks	No	Cured	Yes	Yes	No	No	No	No	No
225	3	01/10/2022 - 30/09/2023	27	Red	Direct	Obstetric hemorrhage	Postpartum hemorrhage	Cesarean section	Live birth	28-37 weeks	No	Cured	Yes	No	Yes	No	No	No	No
226	2	01/10/2021 - 30/09/2022	25	Yellow	Direct	Hypertensive disorders	Gestational hypertension	Vaginal delivery	Live birth	28-37 weeks	No	Cured	No	No	No	No	No	No	No
227	3	01/10/2022 - 30/09/2023	49	Orange	Indirect	Infectious diseases	Severe pneumonia	Vaginal delivery	Stillbirth	28-37 weeks	No	Cured	Yes	Yes	No	No	No	Yes	No
228	4	01/10/2023 - 30/09/2024	20	Orange	Direct	Obstetric hemorrhage	Cervical laceration	Cesarean section	Live birth	28-37 weeks	No	Cured	Yes	No	No	No	No	No	No
229	4	01/10/2023 - 30/09/2024	29	Orange	Direct	Obstetric hemorrhage	Placental abruption	Vaginal delivery	Live birth	28-37 weeks	No	Cured	Yes	Yes	No	No	No	No	No
230	1	01/10/2020 - 30/09/2021	40	Orange	Direct	Hypertensive disorders	HELLP syndrome	Cesarean section	Live birth	28-37 weeks	No	Cured	Yes	Yes	No	No	No	No	No
231	4	01/10/2023 - 30/09/2024	30	Orange	Direct	Obstetric hemorrhage	Placental abruption	Cesarean section	Live birth	≥37 weeks	Yes	ICU admission	Yes	No	No	No	No	No	Yes
232	2	01/10/2021 - 30/09/2022	19	Red	Direct	Obstetric hemorrhage	Placenta accreta	Cesarean section	Live birth	28-37 weeks	No	Cured	No	Yes	Yes	No	No	No	No
233	2	01/10/2021 - 30/09/2022	26	Red	Indirect	Other indirect	Malignancy	Cesarean section	Live birth	28-37 weeks	No	Cured	Yes	Yes	No	No	No	Yes	No
234	2	01/10/2021 - 30/09/2022	36	Red	Direct	Obstetric hemorrhage	Postpartum hemorrhage	Cesarean section	Live birth	≥37 weeks	No	Cured	Yes	No	No	No	No	No	No
235	3	01/10/2022 - 30/09/2023	47	Yellow	Direct	Obstetric hemorrhage	Postpartum hemorrhage	Cesarean section	Live birth	28-37 weeks	No	Cured	No	No	No	No	No	No	No
236	2	01/10/2021 - 30/09/2022	18	Orange	Indirect	Infectious diseases	Severe pneumonia	Cesarean section	Live birth	<28 weeks	No	Cured	No	No	No	Yes	No	No	No
237	2	01/10/2021 - 30/09/2022	28	Red	Direct	Obstetric hemorrhage	Postpartum hemorrhage	Vaginal delivery	Live birth	28-37 weeks	No	Cured	Yes	Yes	No	No	No	No	No
238	4	01/10/2023 - 30/09/2024	25	Red	Direct	Obstetric hemorrhage	Placental abruption	Cesarean section	Live birth	28-37 weeks	No	Cured	No	Yes	No	No	No	No	No
239	4	01/10/2023 - 30/09/2024	22	Orange	Direct	Obstetric hemorrhage	Placenta accreta	Cesarean section	Stillbirth	28-37 weeks	No	Cured	Yes	No	No	No	No	No	No
240	2	01/10/2021 - 30/09/2022	18	Red	Direct	Obstetric hemorrhage	Cervical laceration	Cesarean section	Stillbirth	28-37 weeks	No	Cured	Yes	No	No	No	No	No	No
241	1	01/10/2020 - 30/09/2021	19	Red	Direct	Obstetric hemorrhage	Uterine rupture	Cesarean section	Live birth	≥37 weeks	No	Cured	Yes	Yes	No	No	No	Yes	No
242	3	01/10/2022 - 30/09/2023	26	Yellow	Indirect	Cardiovascular disease	Arrhythmia	Cesarean section	Stillbirth	28-37 weeks	Yes	MODS	No	No	No	No	No	No	Yes
243	1	01/10/2020 - 30/09/2021	34	Red	Direct	Obstetric hemorrhage	Uterine atony	Cesarean section	Live birth	28-37 weeks	No	Cured	No	Yes	No	No	No	Yes	No
244	4	01/10/2023 - 30/09/2024	46	Red	Indirect	Other indirect	Autoimmune disease	Cesarean section	Stillbirth	≥37 weeks	No	Cured	Yes	Yes	No	No	No	Yes	No
245	1	01/10/2020 - 30/09/2021	22	Red	Direct	Hypertensive disorders	Gestational hypertension	Cesarean section	Live birth	≥37 weeks	No	Cured	No	Yes	No	No	Yes	No	No
246	2	01/10/2021 - 30/09/2022	45	Yellow	Direct	Obstetric hemorrhage	Vaginal hematoma	Cesarean section	Live birth	28-37 weeks	Yes	ICU admission	No	Yes	No	No	No	Yes	No
247	4	01/10/2023 - 30/09/2024	25	Red	Direct	Obstetric hemorrhage	Placenta accreta	Vaginal delivery	Live birth	28-37 weeks	Yes	ICU admission	Yes	No	No	No	No	No	No
248	3	01/10/2022 - 30/09/2023	23	Red	Indirect	Infectious diseases	Sepsis	Cesarean section	Live birth	28-37 weeks	No	Cured	Yes	Yes	No	No	No	Yes	No
249	2	01/10/2021 - 30/09/2022	34	Orange	Direct	Obstetric hemorrhage	Retained placenta	Vaginal delivery	Live birth	28-37 weeks	No	Cured	Yes	Yes	No	No	No	Yes	No
250	4	01/10/2023 - 30/09/2024	37	Red	Direct	Obstetric hemorrhage	Vaginal hematoma	Vaginal delivery	Live birth	28-37 weeks	No	Cured	Yes	Yes	No	No	No	No	Yes
251	3	01/10/2022 - 30/09/2023	18	Red	Direct	Hypertensive disorders	Eclampsia	Cesarean section	Live birth	28-37 weeks	No	Cured	Yes	No	No	No	No	Yes	No
252	2	01/10/2021 - 30/09/2022	30	Orange	Direct	Hypertensive disorders	HELLP syndrome	Vaginal delivery	Live birth	28-37 weeks	Yes	ICU admission	No	Yes	Yes	No	No	No	No
253	1	01/10/2020 - 30/09/2021	23	Yellow	Direct	Hypertensive disorders	Eclampsia	Cesarean section	Live birth	28-37 weeks	Yes	ICU admission	Yes	No	Yes	No	No	Yes	No
254	2	01/10/2021 - 30/09/2022	32	Orange	Direct	Obstetric hemorrhage	Placenta previa	Vaginal delivery	Live birth	28-37 weeks	Yes	ICU admission	Yes	Yes	No	No	No	No	No
255	4	01/10/2023 - 30/09/2024	37	Yellow	Indirect	Pneumonia	Respiratory failure	Cesarean section	Live birth	28-37 weeks	Yes	ICU admission	No	Yes	No	No	No	Yes	Yes
256	1	01/10/2020 - 30/09/2021	32	Red	Direct	Other direct	Severe perineal laceration	Cesarean section	Live birth	28-37 weeks	No	Cured	Yes	Yes	Yes	No	No	No	No
257	1	01/10/2020 - 30/09/2021	31	Red	Indirect	Cardiovascular disease	Heart disease in pregnancy	Vaginal delivery	Live birth	<28 weeks	Yes	ICU admission	Yes	No	No	No	No	No	No
258	2	01/10/2021 - 30/09/2022	20	Orange	Indirect	Other indirect	Autoimmune disease	Cesarean section	Live birth	28-37 weeks	No	Cured	Yes	No	No	Yes	No	Yes	No
259	4	01/10/2023 - 30/09/2024	47	Red	Direct	Hypertensive disorders	HELLP syndrome	Cesarean section	Live birth	28-37 weeks	No	Cured	Yes	No	No	No	No	No	No
260	4	01/10/2023 - 30/09/2024	30	Red	Direct	Obstetric hemorrhage	Vaginal hematoma	Cesarean section	Live birth	28-37 weeks	No	Cured	No	Yes	No	No	No	Yes	No
261	3	01/10/2022 - 30/09/2023	21	Orange	Direct	Obstetric hemorrhage	Placenta accreta	Cesarean section	Live birth	<28 weeks	No	Cured	Yes	No	No	No	No	No	Yes
262	4	01/10/2023 - 30/09/2024	26	Red	Direct	Hypertensive disorders	HELLP syndrome	Cesarean section	Live birth	≥37 weeks	No	Cured	Yes	No	No	No	No	No	No
263	2	01/10/2021 - 30/09/2022	29	Red	Direct	Hypertensive disorders	HELLP syndrome	Cesarean section	Live birth	28-37 weeks	No	Cured	No	Yes	No	No	No	No	No
264	2	01/10/2021 - 30/09/2022	27	Red	Indirect	Cardiovascular disease	Heart failure	Cesarean section	Live birth	28-37 weeks	No	Cured	Yes	No	No	Yes	No	No	No
265	3	01/10/2022 - 30/09/2023	45	Orange	Direct	Obstetric hemorrhage	Postpartum hemorrhage	Cesarean section	Live birth	≥37 weeks	No	Cured	Yes	No	No	No	No	No	No
266	1	01/10/2020 - 30/09/2021	27	Red	Direct	Obstetric hemorrhage	Placental abruption	Cesarean section	Live birth	28-37 weeks	No	Cured	No	Yes	No	No	No	No	No
267	3	01/10/2022 - 30/09/2023	27	Orange	Direct	Obstetric hemorrhage	Uterine rupture	Vaginal delivery	Live birth	≥37 weeks	No	Cured	Yes	No	No	No	No	No	No
268	2	01/10/2021 - 30/09/2022	27	Red	Direct	Obstetric hemorrhage	Uterine rupture	Vaginal delivery	Live birth	28-37 weeks	No	Cured	No	No	No	No	No	Yes	Yes
269	1	01/10/2020 - 30/09/2021	24	Red	Direct	Obstetric hemorrhage	Uterine atony	Cesarean section	Live birth	28-37 weeks	No	Cured	Yes	No	Yes	No	No	No	No
270	3	01/10/2022 - 30/09/2023	42	Red	Direct	Hypertensive disorders	Gestational hypertension	Cesarean section	Live birth	≥37 weeks	No	Cured	No	No	No	No	No	No	No
271	2	01/10/2021 - 30/09/2022	29	Yellow	Direct	Obstetric hemorrhage	Placenta accreta	Cesarean section	Live birth	28-37 weeks	No	Cured	Yes	Yes	No	No	No	No	No
272	2	01/10/2021 - 30/09/2022	49	Red	Indirect	Cardiovascular disease	Heart failure	Vaginal delivery	Live birth	28-37 weeks	No	Cured	No	Yes	Yes	No	No	No	No
273	2	01/10/2021 - 30/09/2022	47	Red	Direct	Obstetric hemorrhage	Uterine rupture	Vaginal delivery	Live birth	28-37 weeks	No	Cured	No	Yes	Yes	No	No	Yes	No
274	4	01/10/2023 - 30/09/2024	37	Orange	Direct	Obstetric hemorrhage	Uterine atony	Cesarean section	Live birth	28-37 weeks	No	Cured	Yes	No	No	No	No	Yes	No
275	1	01/10/2020 - 30/09/2021	30	Orange	Indirect	Cardiovascular disease	Arrhythmia	Cesarean section	Live birth	≥37 weeks	No	Cured	No	No	No	No	No	No	No
276	3	01/10/2022 - 30/09/2023	25	Yellow	Direct	Amniotic fluid embolism	Amniotic fluid embolism	Cesarean section	Live birth	28-37 weeks	No	Cured	Yes	Yes	No	No	No	No	No
277	1	01/10/2020 - 30/09/2021	19	Red	Direct	Obstetric hemorrhage	Placenta accreta	Cesarean section	Live birth	28-37 weeks	No	Cured	Yes	No	No	No	No	Yes	Yes
278	1	01/10/2020 - 30/09/2021	29	Yellow	Direct	Obstetric hemorrhage	Uterine atony	Cesarean section	Stillbirth	28-37 weeks	No	Cured	Yes	Yes	No	No	No	No	No
279	1	01/10/2020 - 30/09/2021	24	Orange	Indirect	Infectious diseases	Sepsis	Cesarean section	Live birth	≥37 weeks	No	Cured	Yes	No	No	No	No	Yes	No
280	4	01/10/2023 - 30/09/2024	34	Yellow	Direct	Hypertensive disorders	Chronic hypertension with superimposed preeclampsia	Cesarean section	Live birth	28-37 weeks	Yes	MODS	Yes	No	No	No	No	No	No
281	3	01/10/2022 - 30/09/2023	34	Yellow	Indirect	Other indirect	Diabetic ketoacidosis	Vaginal delivery	Live birth	28-37 weeks	No	Cured	Yes	No	No	No	No	Yes	No
282	1	01/10/2020 - 30/09/2021	21	Red	Direct	Obstetric hemorrhage	Placenta accreta	Cesarean section	Live birth	28-37 weeks	No	Cured	No	No	No	No	No	Yes	No
283	3	01/10/2022 - 30/09/2023	32	Orange	Indirect	Other indirect	Cerebral hemorrhage	Cesarean section	Live birth	≥37 weeks	Yes	MODS	Yes	Yes	No	No	No	No	No
284	4	01/10/2023 - 30/09/2024	24	Yellow	Direct	Amniotic fluid embolism	Amniotic fluid embolism	Cesarean section	Stillbirth	28-37 weeks	No	Cured	No	No	No	No	No	No	No
285	2	01/10/2021 - 30/09/2022	39	Orange	Direct	Obstetric hemorrhage	Postpartum hemorrhage	Cesarean section	Live birth	≥37 weeks	No	Cured	No	Yes	No	No	No	Yes	No
286	4	01/10/2023 - 30/09/2024	41	Orange	Direct	Obstetric hemorrhage	Placenta previa	Cesarean section	Live birth	28-37 weeks	No	Cured	Yes	Yes	No	No	No	No	No
287	2	01/10/2021 - 30/09/2022	44	Red	Direct	Hypertensive disorders	HELLP syndrome	Cesarean section	Live birth	≥37 weeks	No	Cured	Yes	No	No	No	No	No	No
288	2	01/10/2021 - 30/09/2022	27	Red	Direct	Hypertensive disorders	Gestational hypertension	Vaginal delivery	Live birth	28-37 weeks	No	Cured	No	No	No	No	No	Yes	No
289	2	01/10/2021 - 30/09/2022	20	Red	Indirect	Other indirect	Cerebral hemorrhage	Vaginal delivery	Live birth	<28 weeks	No	Cured	Yes	No	Yes	No	No	Yes	No
290	4	01/10/2023 - 30/09/2024	26	Red	Direct	Hypertensive disorders	Eclampsia	Cesarean section	Live birth	≥37 weeks	Yes	ICU admission	No	No	No	No	No	Yes	No
291	2	01/10/2021 - 30/09/2022	28	Red	Direct	Hypertensive disorders	Severe preeclampsia	Cesarean section	Live birth	28-37 weeks	No	Cured	No	No	No	No	No	No	No
292	4	01/10/2023 - 30/09/2024	18	Red	Direct	Obstetric hemorrhage	Cervical laceration	Vaginal delivery	Stillbirth	28-37 weeks	No	Cured	No	No	No	No	No	No	No
293	3	01/10/2022 - 30/09/2023	27	Yellow	Direct	Obstetric hemorrhage	Placenta previa	Cesarean section	Live birth	28-37 weeks	No	Cured	Yes	Yes	No	No	No	No	No
294	1	01/10/2020 - 30/09/2021	18	Red	Direct	Hypertensive disorders	Severe preeclampsia	Cesarean section	Live birth	28-37 weeks	No	Cured	No	Yes	No	No	No	Yes	No
295	1	01/10/2020 - 30/09/2021	20	Red	Indirect	Cardiovascular disease	Peripartum cardiomyopathy	Cesarean section	Live birth	28-37 weeks	No	Cured	No	Yes	No	No	No	Yes	No
296	3	01/10/2022 - 30/09/2023	39	Red	Direct	Obstetric hemorrhage	Placenta accreta	Vaginal delivery	Live birth	28-37 weeks	No	Cured	Yes	No	No	No	No	Yes	No
297	4	01/10/2023 - 30/09/2024	30	Orange	Direct	Obstetric hemorrhage	Vaginal hematoma	Cesarean section	Live birth	28-37 weeks	Yes	MODS	Yes	No	No	No	No	No	No
298	1	01/10/2020 - 30/09/2021	34	Orange	Indirect	Infectious diseases	Severe pneumonia	Cesarean section	Live birth	28-37 weeks	No	Cured	No	No	Yes	No	No	Yes	No
299	2	01/10/2021 - 30/09/2022	25	Red	Direct	Hypertensive disorders	Eclampsia	Cesarean section	Live birth	28-37 weeks	No	Cured	Yes	No	Yes	No	No	Yes	Yes
300	4	01/10/2023 - 30/09/2024	33	Yellow	Indirect	Other indirect	Thrombotic thrombocytopenic purpura	Cesarean section	Live birth	28-37 weeks	No	Cured	No	No	No	No	No	Yes	No
301	3	01/10/2022 - 30/09/2023	23	Yellow	Indirect	Cardiovascular disease	Peripartum cardiomyopathy	Cesarean section	Live birth	<28 weeks	No	Cured	Yes	No	No	No	No	No	No
302	4	01/10/2023 - 30/09/2024	47	Yellow	Direct	Obstetric hemorrhage	Cervical laceration	Cesarean section	Live birth	28-37 weeks	Yes	MODS	Yes	Yes	No	No	No	No	Yes
303	3	01/10/2022 - 30/09/2023	25	Red	Direct	Obstetric hemorrhage	Uterine rupture	Vaginal delivery	Live birth	28-37 weeks	No	Cured	No	Yes	No	No	No	No	No
304	2	01/10/2021 - 30/09/2022	24	Red	Direct	Obstetric hemorrhage	Uterine atony	Cesarean section	Live birth	≥37 weeks	No	Cured	Yes	No	Yes	No	No	Yes	No
305	3	01/10/2022 - 30/09/2023	34	Orange	Direct	Obstetric hemorrhage	Vaginal hematoma	Cesarean section	Live birth	28-37 weeks	No	Cured	No	No	No	No	No	No	No
306	4	01/10/2023 - 30/09/2024	48	Red	Direct	Obstetric hemorrhage	Placental abruption	Cesarean section	Live birth	≥37 weeks	Yes	ICU admission	Yes	No	Yes	No	No	No	No
307	2	01/10/2021 - 30/09/2022	25	Yellow	Direct	Hypertensive disorders	Chronic hypertension with superimposed preeclampsia	Cesarean section	Live birth	28-37 weeks	Yes	ICU admission	Yes	Yes	No	No	No	No	No
308	3	01/10/2022 - 30/09/2023	31	Orange	Direct	Obstetric hemorrhage	Postpartum hemorrhage	Vaginal delivery	Live birth	28-37 weeks	No	Cured	No	No	No	No	No	No	Yes
309	4	01/10/2023 - 30/09/2024	40	Red	Indirect	Other indirect	Cerebral hemorrhage	Vaginal delivery	Live birth	≥37 weeks	No	Cured	No	Yes	No	Yes	No	No	No
310	4	01/10/2023 - 30/09/2024	24	Orange	Direct	Obstetric hemorrhage	Placenta accreta	Cesarean section	Live birth	28-37 weeks	No	Cured	Yes	No	No	No	No	No	Yes
311	1	01/10/2020 - 30/09/2021	31	Red	Direct	Hypertensive disorders	Chronic hypertension with superimposed preeclampsia	Cesarean section	Live birth	28-37 weeks	No	Cured	Yes	No	No	No	No	No	Yes
312	4	01/10/2023 - 30/09/2024	25	Yellow	Direct	Obstetric hemorrhage	Vaginal hematoma	Cesarean section	Live birth	≥37 weeks	No	Cured	No	No	No	No	No	No	No
313	2	01/10/2021 - 30/09/2022	19	Orange	Direct	Obstetric hemorrhage	Uterine rupture	Cesarean section	Live birth	28-37 weeks	No	Cured	Yes	No	No	No	No	No	No
314	1	01/10/2020 - 30/09/2021	39	Yellow	Indirect	Infectious diseases	Severe pneumonia	Cesarean section	Live birth	28-37 weeks	No	Cured	Yes	No	No	No	No	No	No
315	1	01/10/2020 - 30/09/2021	33	Red	Direct	Obstetric hemorrhage	Uterine atony	Vaginal delivery	Live birth	28-37 weeks	No	Cured	Yes	Yes	No	No	No	Yes	No

## Sheet: Data Dictionary
Variable Name	Description	Data Type	Categories/Values
No.	Case identification number	Integer	1-315
Monitoring Period	Surveillance cycle number	Integer	1, 2, 3, 4
Period Date	Date range of surveillance cycle	String	DD/MM/YYYY - DD/MM/YYYY
Age	Maternal age at delivery (years)	Integer	18-50
Risk Level	Risk stratification level	Categorical	Green, Yellow, Orange, Red
Cause Type	Broad etiological classification	Categorical	Direct, Indirect
Specific Cause	Specific cause of severe maternal morbidity	Categorical	Obstetric hemorrhage, Hypertensive disorders, Amniotic fluid embolism, Cardiovascular disease, Infectious diseases, Acute pancreatitis, Pneumonia, Other
Primary Diagnosis	Detailed clinical diagnosis	String	Clinical diagnosis terms
Delivery Mode	Mode of delivery	Categorical	Vaginal delivery, Cesarean section
Pregnancy Outcome	Pregnancy outcome	Categorical	Live birth, Stillbirth, Death without termination
Gestational Age	Gestational age at termination	Categorical	<28 weeks, 28-37 weeks, ≥37 weeks
Adverse Outcome	Whether adverse maternal outcome occurred	Binary	Yes, No
Outcome Result	Final outcome result	Categorical	Cured, ICU admission, MODS, Death
Respiratory Support (≥60min)	Mechanical ventilation ≥60 minutes	Binary	Yes, No
Transfusion	Blood transfusion therapy	Binary	Yes, No
CPR	Cardiopulmonary resuscitation	Binary	Yes, No
Renal Dialysis	Renal dialysis treatment	Binary	Yes, No
Hysterectomy	Peripartum hysterectomy	Binary	Yes, No
Anti-infective Therapy	Anti-infective treatment	Binary	Yes, No
Referral	Whether patient was referred	Binary	Yes, No

## Sheet: Statistical Summary
Statistical Summary - Severe Maternal Morbidity in Wuxi (2020-2024)
Overall Statistics
Total Deliveries	156,435
Total SMM Cases	315
Overall Incidence	0.20%
Incidence by Surveillance Cycle
Cycle	Period	Deliveries	SMM Cases	Incidence Rate
1	01/10/2020 - 30/09/2021	41,321	79	0.19%
2	01/10/2021 - 30/09/2022	40,243	76	0.19%
3	01/10/2022 - 30/09/2023	36,842	70	0.19%
4	01/10/2023 - 30/09/2024	38,029	90	0.24%
Risk Level Distribution
Risk Level	Number of Cases	Percentage
Green (Low)	11	3.28%
Yellow (Moderate)	76	22.69%
Orange (Higher)	70	20.90%
Red (High)	158	47.16%
Etiological Distribution
Cause Type	Specific Cause	Number of Cases	Percentage
Direct Obstetric Factors	Obstetric hemorrhage	166	53.72%
	Hypertensive disorders	75	24.27%
	Amniotic fluid embolism	4	1.29%
	Other direct factors	4	1.27%
	Subtotal Direct	249	0.7928
Indirect Obstetric Factors	Cardiovascular disease	19	0.0615
	Infectious diseases	12	0.0388
	Acute pancreatitis	6	0.0194
	Pneumonia	3	0.0097
	Other indirect factors	26	0.0777
	Subtotal Indirect	66	0.2071
